# Supplementary material for: Targeted RNA-Seq Reveals the M. tuberculosis Transcriptome from an In Vivo Infection Model
Source: Biology (Basel). 2021 Aug 31;10(9):848. doi: 10.3390/biology10090848 (PMC8467220; doi:10.3390/biology10090848)
Supplement: Supplementary file 1 [file biology-10-00848-s001.zip]

Archive with 9 entries (9 files):
- TableS1_r1.pdf
- TableS2_r1.pdf
- TableS3_r1.pdf
- TableS4_r1.pdf
- TableS5_r1.pdf
- TableS6_r1.pdf
- TableS7_r1.pdf
- TableS8_r1.pdf
- TableS9_r1.pdf
